# Supplementary material for: Molecular Design of Interfaces of Model Food Nanoemulsions: A Combined Experimental and Theoretical Approach
Source: Antioxidants (Basel). 2023 Feb 14;12(2):484. doi: 10.3390/antiox12020484 (PMC9951901; doi:10.3390/antiox12020484)
Supplement: Supplementary file 1 [file antioxidants-12-00484-s001.zip]

Archive with 2 entries (2 files):
- Video S1.mov
- Suplementary Figures.pdf
